# Supplementary material for: Accuracy and reliability of accelerometer-based pedometers in step counts during walking, running, and stair climbing in different locations of attachment
Source: Sci Rep. 2024 Nov 12;14:27761. doi: 10.1038/s41598-024-78684-w (PMC11557569; doi:10.1038/s41598-024-78684-w)
Supplement: Supplementary file 1 — Supplementary Material 1 [file 41598_2024_78684_MOESM1_ESM.xlsx]

## Sheet: First visit
First						Walking				Running				Clambing Stairs
No.	Gender	Age	Height	Mass	BMI	Wrist	Waist	Midsole	Vedio	Wrist	Waist	Midsole	Vedio	Wrist	Waist	Midsole	Vedio
P1	1	29	175	66	21.551	474	482	480	480	383	383	380	380	351	352	350	348
P2	1	34	172	63.5	21.4643	505	505	502	504	406	400	400	402	335	334	318	325
P3	1	31	170	66	22.8374	388	550	546	548	349	353	350	350	323	350	358	361
P4	2	23	165	51	18.7328	359	507	510	509	364	369	374	374	340	359	356	358
P5	2	25	157	53	21.5019	535	535	530	533	394	391	386	387	370	369	372	371
P6	1	36	170	75	25.9516	474	481	476	475	292	291	298	305	361	362	350	354
P7	2	24	158	53	21.2306	473	518	516	516	410	406	408	407	371	367	350	357
P8	1	30	168	65	23.03	463	488	484	486	333	328	326	327	371	372	360	362
P9	1	24	174	60	19.8177	453	513	510	512	397	413	412	415	380	396	384	395
P10	2	26	165	49	17.9982	389	538	534	539	338	340	366	371	374	383	382	381
P11	2	27	156	44	18.0802	486	545	540	542	355	365	382	386	351	417	396	398
P12	1	30	168	67.5	23.9158	568	571	568	569	402	403	396	398	361	357	362	363
P13	2	22	163	45	16.937	531	530	530	532	511	457	456	456	358	364	344	348
P14	2	29	163	54	20.3244	560	560	558	569	438	413	430	419	357	367	358	354
P15	2	25	162	52	19.8141	582	598	594	594	558	559	556	561	359	357	356	360
P16	1	31	178	70	22.0932	386	543	536	539	370	370	364	366	366	370	368	368
P17	1	22	178	55	17.3589	525	526	526	526	398	399	396	396	374	375	358	355
P18	2	20	163	53	19.9481	475	531	526	526	525	525	516	516	317	357	342	350
P19	2	24	165	50	18.3655	497	498	496	497	333	342	342	343	358	358	354	353
P20	1	28	176	76	24.5351	407	481	480	486	360	361	356	358	362	367	354	351

## Sheet: Speed
No.	Walking	Running
P1	1.59	2.96
P2	1.43	2.86
P3	1.39	3.08
P4	1.69	2.94
P5	1.45	2.84
P6	1.71	3.77
P7	1.58	2.84
P8	1.69	3.57
P9	1.55	2.7
P10	1.59	3.23
P11	1.54	3.15
P12	1.33	2.82
P13	1.6	2.63
P14	1.48	2.78
P15	1.28	2.09
P16	1.4	2.96
P17	1.33	2.5
P18	1.51	2.15
P19	1.59	3.13
P20	1.49	2.9

## Sheet: Second visit
Second	Walking			Running			Clambing stairs
No.	Wrist	Waist	Midsole	Wrist	Waist	Midsole	Wrist	Waist	Midsole
P1	472	502	498	367	359	362	362	362	354
P2	466	496	486	408	405	402	319	359	322
P3	449	555	552	365	364	362	368	355	362
P4	357	514	510	370	375	370	350	357	358
P5	527	527	522	396	397	392	378	378	376
P6	477	478	474	315	309	310	360	361	360
P7	471	523	518	420	417	412	360	372	354
P8	461	481	488	357	358	351	374	367	356
P9	287	536	534	382	411	420	386	408	390
P10	345	554	554	326	374	394	374	386	406
P11	382	559	558	382	390	400	381	396	390
P12	575	576	588	404	402	400	361	362	360
P13	525	534	528	444	453	446	369	361	368
P14	536	539	536	433	419	432	350	353	350
P15	544	603	602	557	558	554	393	397	318
P16	324	519	518	352	352	346	332	365	364
P17	530	530	528	430	403	398	348	413	358
P18	475	535	532	496	508	502	342	360	348
P19	457	501	500	340	338	340	354	360	352
P20	343	478	476	361	363	360	376	361	362
